# Supplementary material for: Stage-Dependent Genetic Association of the TyG Index with Cardiovascular–Kidney–Metabolic Syndrome Severity: A Genome-Wide Association and Mendelian Randomization Study
Source: Int J Mol Sci. 2026 Jul 14;27(14):6280. doi: 10.3390/ijms27146280 (PMC13411448; doi:10.3390/ijms27146280)
Supplement: Supplementary file 1 [file ijms-27-06280-s001.zip]

Archive with 1 entries (1 files):
- ijms-4376654-supplementary.pdf
